# Supplementary material for: Long-Term Evolution of Chronic Neuropathic Ocular Pain and Dry Eye Following Corneal Refractive Surgery
Source: J Clin Med. 2025 Jun 20;14(13):4406. doi: 10.3390/jcm14134406 (PMC12249925; doi:10.3390/jcm14134406)
Supplement: Supplementary file 1 [file jcm-14-04406-s001.zip]

Archive with 1 entries (1 files):
- jcm-3608501-supplementary.docx
